# Supplementary material for: Why phylogenetic signal of traits is important in ecosystems: uniformity of a plant trait increases soil fauna, but only in a phylogenetically uniform vegetation
Source: Oecologia. 2023 May 18;202(1):175–91. doi: 10.1007/s00442-023-05384-z (PMC10229721; doi:10.1007/s00442-023-05384-z)
Supplement: Supplementary file 1 — Supplementary file1 (XLSX 140 KB) [file 442_2023_5384_MOESM1_ESM.xlsx]

## Sheet: Vegetation data
Table S1.1. Relative abundance of plant species per site.
Site:	312	365	366	368	418	426	428	432	484	493	551	602	609	656	661	668	671	715	717	778
Source of vegetation data:	BioDiv	BioDiv	RMQS	RMQS	BioDiv	RMQS	BioDiv	RMQS	BioDiv	RMQS	RMQS	RMQS	BioDiv	RMQS	RMQS	RMQS	BioDiv	RMQS	RMQS	RMQS
Lolium perenne	0.78	0.44	0	0	0	0	0.9	0.00553026	0	0.0320095	0.882311	0.0388534	0.833333	0	0.274361	0.455847	0.903333	0	0.0711529	0.103581
Trifolium repens	0.0366667	0.0266667	0.000393489	0.306104	0.2	0	0.1	0.00118391	0.00666667	0.495222	0	6.03049e-05	0.1	0	0.385385	0.0416223	0.0633333	0	7.40405e-05	0.203018
Agrostis stolonifera	0	0	0.629582	0	0	0	0	0	0	0.00529964	0	0.325149	0	0	0	0.0107893	0	0	0	0.506139
Agrostis capillaris	0	0	0	0	0	0	0	0.0104824	0	0	0.00277992	0	0	0	0	0.341886	0	0	0.918253	0
Lolium multiflorum	0	0	0.0093442	0	0	0	0	0	0.96	0.132491	0.0016888	0.00325149	0	0	0.151944	0.00753467	0	0	0	0.0045679
Holcus lanatus	0.03	0	0.296032	0.0199543	0	0.39373	0	0.00189198	0	0	0.0514069	0.349681	0	0.1	0	0.00438159	0	0.00037402	0.000285961	0
Dactylis glomerata	0	0.0233333	0	0	0.2	0.00393147	0	0.0132668	0	0.00072088	0	0	0.0166667	0	0	0.00202299	0	0.598431	3.35924e-05	0.00309431
Ranunculus repens	0	0	0.00019153	0.440789	0	0	0	0	0	0.00134338	0.00208494	0	0	0.1	0	0.057426	0	0	0.000603617	0.000943781
Bromus ramosus	0	0	0	0	0	0	0	0.590509	0	0	0	0	0	0	0	0	0	0	0	0
Roegneria canina	0.05	0.51	0	0	0	0	0	0	0	0	0.000100464	0	0	0	0	0	0	0	0	0
Anthoxanthum odoratum agg.	0	0	0.000180862	0.076526	0.2	0	0	0	0	0	0.000329843	0.000361277	0	0	0	0	0	0	0	0
Poa trivialis	0	0	0.0566623	0	0	0	0	0.00267804	0	0.00585092	0.0012666	0.018622	0	0	0.00318193	0.00512615	0	0	0.00859966	0.167783
Lotus pedunculatus	0	0	0	0	0.2	0	0	0	0	0	0.00133239	0.0231217	0	0	0	0	0	0	8.71171e-05	0
Lotus corniculatus	0	0	0	0	0	0.221473	0	0	0	0	0	0	0	0	0	0	0	0	0	0
Poa alpina	0	0	0	0	0.2	0	0	0	0	0	0	0	0	0	0	0	0	0	0	0
Pteridium aquilinum	0	0	0	0	0	0	0	0	0	0	0	0	0	0	0	0	0	0.199477	0	0
Plantago intermedia	0	0	0	0	0	0	0	0	0	0	0	0	0	0	0	0	0	0.199477	0	0
Veronica arvensis	0	0	0	0	0	0	0	0	0	0.193446	0	0	0	0	0	0	0	0	9.96368e-05	0
Stellaria media	0	0	0	0	0	0	0	0	0	0.00142109	0	0	0	0	0.175591	0	0	0	0	8.34167e-05
Plantago lanceolata	0	0	0	0.00783626	0	0.0138421	0	0.0110605	0	0.0147212	0	0	0	0.1	0.000760002	0.013207	0	0	0.000325468	0
Bromus sterilis	0	0	0	0	0	0	0	0.147627	0	0	0	0	0	0	0	0	0	0	0	0
Senecio jacobaea	0.02	0	0	0	0	0	0	0.0207601	0	0	0	0	0	0.1	0	0	0	0	0	0
Festuca pratensis	0	0	0.00614132	0	0	0	0	0.00064178	0	0	0	0.131672	0	0	0	0	0	0	0	0
Geranium dissectum	0.00666667	0	0.000110937	0	0	0.000613498	0	0.00615904	0	0	0.010555	0	0	0.1	0	0.00176152	0	0	0.000164706	0
Vicia sativa	0	0	0	0	0	0.0242597	0	0.000851559	0	0	7.03373e-05	0	0	0.1	0	0	0	0	0	0
Vicia hirsuta	0.0433333	0	0	0	0	0.0708713	0	0.00204328	0	0	0	0	0	0	0	0	0	1.16568e-05	0	0
Cirsium vulgare	0	0	0	0	0	0	0	0	0.00333333	0	0.00076906	0	0	0.1	0	0	0	0	0	0
Cirsium arvense	0	0	0	0	0	0.0984324	0	0.00459739	0	0	0	0	0	0	0	0	0	0	0	0
Daucus carota	0	0	0	0	0	0	0	0.000810025	0	0	0.000540416	0	0	0.1	0	0	0	0	0	0
Achillea millefolium	0	0	0	0	0	0	0	0	0	0	0	0	0	0.1	0	0.000417144	0	0	0	0.000559737
Rumex crispus	0	0	0	0	0	0	0	0	0	0	0	0	0	0.1	0	0	0	1.99477e-05	0	0.000823223
Mentha arvensis	0	0	0	0	0	0.0984324	0	0	0	0	0	0	0	0	0	0	0	0	0	0
Alopecurus pratensis	0	0	0	0	0	0	0	0	0	0	0	0.0812874	0	0	0	0	0	0	0	0
Juncus bufonius	0	0	0	0	0	0	0	0	0	0.0696406	0	0	0	0	0	0	0	0	0	0
Crepis vesicaria	0	0	0	0.0643453	0	0	0	0	0	0	0	0	0	0	0	0	0	0	0	0
Holcus mollis	0	0	0	0	0	0.0540096	0	0	0	0	0	0	0	0	0	0	0	0	0	0
Potentilla reptans	0	0	0	0	0	0	0	0.0531458	0	0	0	0	0	0	0	0	0	3.19163e-06	0	0
Poa annua	0	0	0	0	0	0.00153801	0	0.00114935	0	0.0320095	0	0	0	0	0.00081223	0.0168832	0	0	0	0.000188706
Taraxacum alpinum	0	0	0	0	0	0	0	0	0	0.00508697	0.000223312	0.00091439	0.00333333	0	0.00104865	0.00215918	0.0333333	0	3.15359e-05	0.00348422
Ranunculus acris	0	0	0	0	0	0	0	0	0.0233333	0	0	0	0.0133333	0	0	0	0	0	8.38434e-05	0
Cerastium fontanum	0	0	0.000614826	0.0275493	0	0.00421602	0	0	0	0	0.000446624	0	0	0	0	0.000476314	0	0	0.000103542	0
Galium aparine	0	0	0	0	0	0	0	0.0314472	0	0	0	0	0	0	0	0	0	0	0	0
Prunella vulgaris	0	0	0	0	0	0	0	0	0	0	0.000631108	0	0	0	0	0.0284905	0	0	0	0
Bromus hordeaceus	0	0	0	0.0217674	0	0.00502396	0	0	0	0	0	0	0	0	0	0	0	0	0	0
Veronica serpyllifolia	0.02	0	0	0	0	0	0	0	0	0	0.000750577	0.000622356	0	0	0	0.00376733	0	0	0	0
Juncus effusus	0	0	0	0	0	0	0	0	0	0	0	0.0231217	0	0	0	0	0	0	0	0
Ranunculus bulbosus	0	0	0	0.0217674	0	0	0	0	0	0	0	0	0	0	0	0	0	0	0	0
Rumex obtusifolius	0	0	0.000574079	0	0	0	0	0.000369068	0	0.000989129	0.0120092	0	0	0	0.00625101	0.00140694	0	0	0	0
Vulpia bromoides	0	0	0	0	0	0	0	0.0177079	0	0	0	0	0	0	0	0	0	0	0	0
Geranium molle	0	0	0	0	0	0	0	0.0170066	0	0	0	0	0	0	0	0	0	0	0	0
Hypochaeris radicata	0	0	0	0.00956574	0	0	0	0.00419265	0	0	9.57369e-05	0	0	0	0	0.000791402	0	0	2.78775e-05	0.00119479
Trifolium campestre	0	0	0	0	0	0	0	0.0147218	0	0	0	0	0	0	0	0	0	0	0	0
Salix caprea	0.0133333	0	0	0	0	0	0	0	0	0	0	0	0	0	0	0	0	0	0	0
Arrhenatherum elatius	0	0	0	0	0	0	0	0.011859	0	0	0	0	0	0	0	0	0	0	0	0
Rumex acetosa	0	0	0	0	0	0	0	0	0.00666667	0	0.000702934	0	0.00333333	0	0	0	0	4.39664e-05	0	0
Sherardia arvensis	0	0	0	0	0	0	0	0	0	0	0.010555	0	0	0	0	0	0	0	0	0
Rubus fruticosus	0	0	0	0	0	0	0	0.0092267	0	0	0	0	0	0	0	0	0	0	0	0
Salix purpurea	0	0	0	0	0	0.00401765	0	0	0	0	0.00399716	0	0	0	0	0	0	0	0	0
Plantago major	0	0	0	0	0	0	0	0	0	0.00229876	0	0	0	0	0.00066555	0.000382985	0	0	0	0.00422328
Bromus racemosus	0	0	0	0	0	0	0	0.00755851	0	0	0	0	0	0	0	0	0	0	0	0
Bellis perennis	0	0	0	0	0	0	0	0.00631935	0	0	0	0	0	0	0	0	0	0	0	0
Cerastium glomeratum	0	0	0	0	0	0	0	0	0	0	0.00496249	0	0	0	0	0	0	0	0	0
Matricaria discoidea	0	0	0	0	0	0	0	0	0	0.00428689	0	0	0	0	0	0	0	0	0	0
Epilobium collinum	0	0	0	0	0	0	0	0	0	0	0.00406305	0	0	0	0	0	0	0	0	0
Polygonum aviculare	0	0	0	0	0	0	0	0	0	0.000587288	0	0	0.00333333	0	0	0	0	0	0	0
Taraxacum laevigatum	0	0	0	0.00379506	0	0	0	0	0	0	0	0	0	0	0	0	0	0	0	0
Urtica dioica	0	0	0	0	0	0	0	0.00119024	0	0	0	0	0	0	0	0	0	0.00199477	0	0
Sonchus arvensis	0	0	0	0	0	0.00283485	0	0	0	0	0	0	0	0	0	0	0	0	0	0
Juncus conglomeratus	0	0	0	0	0	0	0	0	0	0	0.000803234	0.00191483	0	0	0	0	0	0	0	0
Vicia tetrasperma	0	0	0	0	0	0	0	0	0	0	0.0025849	0	0	0	0	0	0	0	0	0
Elytrigia repens	0	0	0	0	0	0	0	0	0	0.00257547	0	0	0	0	0	0	0	0	0	0
Bromus diandrus	0	0	0	0	0	0	0	0.00230667	0	0	0	0	0	0	0	0	0	0	0	0
Trifolium subterraneum	0	0	0	0	0	0	0	0	0	0	0	0	0	0	0	0.00211745	0	0	0	0
Convolvulus arvensis	0	0	0	0	0	0	0	0.000810025	0	0	0	0	0	0	0	0.000941834	0	0	0	0
Rumex acetosella	0	0	0	0	0	0.00171783	0	0	0	0	0	0	0	0	0	0	0	0	0	0
Leucanthemum vulgare	0	0	0	0	0	0	0	0	0	0	0.00160647	0	0	0	0	0	0	0	0	0
Myosotis ramosissima	0	0	0	0	0	0	0	0	0	0	0.00133239	0	0	0	0	0	0	0	0	0
Heracleum sphondylium	0	0	0	0	0	0	0	0.00089637	0	0	0	0	0	0	0	0	0	0	0	0
Carex ovalis	0	0	0	0	0	0	0	0	0	0	0	0.000788709	0	0	0	0	0	0	0	0
Quercus robur	0	0	0.000172957	0	0	0	0	0	0	0	0	0.00057818	0	0	0	0	0	0	0	0
Trifolium dubium	0	0	0	0	0	0	0	0	0	0	0	0	0	0	0	0.000561216	0	0	0	0
Rumex sp.	0	0	0	0	0	0	0	0	0	0	0	0	0	0	0	0	0	0	0	0.000316337
Silene dioica	0	0	0	0	0	0.000191586	0	0	0	0	0	0	0	0	0	0	0	0	0	0
Cirsium eriophorum	0	0	0	0	0	0	0	0	0	0	0	0	0	0	0	0	0	0.000104217	0	0
Trifolium pratense	0	0	0	0	0	0	0	0	0	0	0	0	0	0	0	0	0	0	7.35662e-05	0
Rubus caesius	0	0	0	0	0	0	0	0	0	0	0	0	0	0	0	0	0	1.99477e-05	0	0
Galium palustre	0	0	0	0	0	0	0	0	0	0	0	0	0	0	0	0	0	1.99477e-05	0	0
Centaurea nigra	0	0	0	0	0	0	0	0	0	0	0	0	0	0	0	0	0	1.30271e-05	0	0
Picris echioides	0	0	0	0	0	0	0	0	0	0	0	0	0	0	0	0	0	6.38327e-06	0	0
Potentilla anserina	0	0	0	0	0	0	0	0	0	0	0	0	0	0	0	0	0	3.19163e-06	0	0
Ajuga reptans	0	0	0	0	0	0	0	0	0	0	0	0	0	0	0	0	0	0	0	0

## Sheet: MetaData
Table S1.2. Metadata used for linking vegetation parameters with soil fauna parameters.
Site:	365	366	368	418	426	428	432	484	493	551	602	609	656	661	668	671	715	717	778
Humus Index	2	2.16667	2.16667	2.16667	2.66667	3	2.16667	2.33333	2.5	1.33333	2.5	2.66667	2.11111		1.66667	2.66667	2.11111	1.5	2.83333
Waterlogging	3.5	3.5	3.5	0	5.5	3.5	0	0	0	5.5	5.5	3.5	5.5	0	1.5	3.5	5.5	0	0
Soil Depth	4	4	4	4	4	3	2	3	1	4	2	4	1	1	4	3	4	2	1
Organic C	25.6	42.8	18.1	38.4	19.2	23.2	26.6	42	25.4	16.6	48.9	20.3	19.6	33.5	14.2	40.3	30.8	27.5	25.2
Total N	2.66	3.28	1.88	3.38	1.83	2.06	1.87	3.38	2.43	1.63	3.66	2.16	1.74	3.06	1.48	4.07	2.99	2.33	2.31
C:N	9.62406	13.0488	9.62766	11.3609	10.4918	11.2621	14.2246	12.426	10.4527	10.184	13.3607	9.39815	11.2644	10.9477	9.59459	9.90172	10.301	11.8026	10.9091
Water pH	6	5.6	5.4	5.2	5.4	5.9	5.8	5.5	6	5.4	5.3	6.1	6.6	5.6	5.6	6.1	6	4.8	5.7
# Plant species	4	12	11	5	19	2	32	5	18	28	16	7	10	10	23	3	15	16	15
Vegetation Factor 1	-0.193735	-0.163542	0.137189	-0.230366	0.210977	-0.248203	0.151222	-0.135076	-0.24932	-0.11505	-0.133253	-0.232756		-0.272113	-0.13831	-0.232223	-0.178434	-0.181103	-0.227686
Vegetation Factor 2	0.28427	0.26171		-0.73133	-0.41386	0.33235	-0.3511	0.19699	-0.19137	0.33576	0.31306	0.30932	0.42571	0.09544	-0.1403	0.33521	0.22537	0.21637	0.11062
Phylogenetic Diversity ABUmntd.obs.z	-2.07033	-1.36483	-0.743962	-2.04728	-0.45106	0.489599	-1.02116	1.11724	0.573778	-0.961992	-1.726	-1.12815	1.08187	-0.210601	-1.30822	0.934724	1.22004	-0.857518	-0.768965
Phylogenetic Diversity mpd.obs.z	-1.22379	-0.808946	-0.266227	-0.892037	-0.549116	0.347619	-1.39089	0.203413	-0.816905	-0.55407	-1.78919	-0.0599767	-0.412245	-0.531025	-0.839669	0.223157	1.84753	-0.371565	-0.727892
Phylogenetic Diversity ABUmpd.obs.z	-1.81242	-2.46632	0.09911	-0.903886	-0.203023	0.322072	-1.28771	0.433619	0.0223734	-1.20997	-3.08304	0.0930042	-0.425595	-0.082963	-1.62599	0.409749	3.80954	-2.19669	-1.16103
Jrao SLA	1.00359	1.01672	1.12152	1.0461	1.31298	1.0204	1.11368	1.0103	1.10382	1.02538	1.11957	1.02468	1.12088	1.18718	1.06772	1.01287	1.05385	1.01214	1.05057
Jrao LDMC	1.00612	1.05652	1.08894	1.09151	1.2021	1.01862	1.09022	1.02359	1.16175	1.02289	1.08008	1.02822	1.2108	1.23151	1.1212	1.01176	1.02942	1.02514	1.13612
Earthworm diversity	2.44018	2.41784	2.96697	2.56181	2.33716	2.28811	2.4126	2.50762	2.81983	2.3535	2.22006	3.3272	2.55453	2.2946	2.23697	2.92348	1.61619	3.10285	2.1783
Mesofaunal diversity	1.50484	1.30266	1.33742	1.19679	1.52472	1.99663		0.472765	2.08491		0	0.653371	1.79177		0.632573		1.49684	1.64923	0
Nematode diversity	1.24208	2.43361	2.25495		1.76208	1.62585	1.96592	1.39444	2.1576	2.08254	0.817782	0.959887	2.2987	2.06921	2.2794	1.28389	2.55182	2.15042	2.25757
Log Total Mites	3.72477			3.302	4.06278	3.81192		3.48653	3.97464		3.6948	4.1471	3.59007		3.80395		3.50292		3.37258
Log Total Springtails	4.54284	4.02094	3.72477	3.66262	3.41398	3.83498		3.15073	3.71501		3.302	3.1855	3.51871		3.81974		3.50292	4.04928	2.54867
Log Total Earthworms	3.05855	2.51233	2.44404	2.23972	2.08517	3.00803	1.87699	3.12461	2.32084	2.52763	2.41106	2.3991	2.38142	2.23721	2.4824	2.79773	1.62668	2.50197	2.5682
Log Total MesoFauna	4.61188	4.17876	3.85688	3.90406	4.16846	4.13225		3.71501	4.16146		3.92889	4.20509	3.85688		4.11295		3.8497	4.41001	3.46949
Log Total Nematodes	3.6275	3.44279	3.39999	2.87304	3.763	3.19792	2.91161	3.52366	3.48683	2.81207	3.63943	3.46461	3.34589	3.57268	2.83478	3.11639	2.71756	2.96286	3.64749
Log Total Actenida	3.0258	2.77052	2.91665	2.07155	3.21768	2.91665		2.07155	2.54867		2.07155	2.37258	2.97464				2.8497	2.8497
Log Total Oribatida	3.0258	3.24764	2.37258	3.11295	3.72477	3.35031		3.32683	3.78756		3.302	3.87773	3.37258		3.72477		3.35031		2.54867
Log Gamasida	3.50292	3.35031	2.77052	2.77052	3.66262	3.53395		2.91665	3.45176		3.45176	3.79583	2.77052		2.07155		2.37258	3.50292	3.302
Log Epigeic Earthworms	2.40312	1.91557	1.75587	1.21307	1.14613	1.93618	1.53148	2.08636	0.12483	1.92082	0.985292	1.64015	1.83675	0	0.753353	1.76839	1.39212	2.12057	1.25527
Log Endogeic Earthworms	2.89579	2.31945	2.19405	1.91381	1.99709	2.81932	1.2863	3.04258	1.91908	2.35475	2.29078	2.01143	2.16732	2.04792	2.29373	2.15736	1.24716	1.87313	2.16435
Log Hemiedaphic Springtails		3.94661	3.66262	3.1855	2.67361	3.50292		2.37258	3.48653		2.37258	2.37258	3.0258		2.77052		3.35031	3.73431	2.37258
Log Eudaphic Springtails	2.97464	3.0258	2.54867	3.48653	3.32683	3.48653		2.07155	3.0258		3.1855	2.91665	3.15073		3.77912		2.97464	3.67361
Structure Index	63.9175	81.2133	82.4047	56.3636	86.1751	67.1159	19.0751	26.8817	39.2405	16	0	78.0029	73.0061	81.0585	32.8	46.0674	64.6707	31.2057	78.5366
Log Phytophagous Nematodes	3.53234	3.25439	3.21093	2.57355	3.67359	3.00463	2.45868	3.37036	3.1316	2.23947	3.59433	3.38956	3.0083	3.35409	2.48339	3.03955	2.27977	2.21381	3.43982
Log Carnivorous Nematodes	0	1.66705	1.82712	1.46572	2.03262	1.00899	0.555585	1.15817	1.535	0.755166	0	0	1.74113	1.62573	0.698057	0	1.23838	0.958538	1.78022

## Sheet: Correlations
Table S1.3. Correlations between soil parameters, vegetation parameters, soil fauna parameters. Correlation coeficents are depicted in Figure 2 in the main text.
Pearson's correlation coeficient:
	Humus Index	Waterlogging	Soil depth	Organic Carbon	Total Nitrogen	C/N ratio	Water pH	Plant species richness	Vegetation factor 1	Vegetation factor 2	Abu. mntd	Abu. mpd	SLA diversity	LDMC diversity	Earthworm diversity	Nematode diversity	Mite abundance	Springtail abundance	Earthworm abundance	Nematode abundance	Actenid mite abundance	Oribatid mite abundance	Gamasid mite abundance	Epigeic earthworm abundance	Endogeic earthworm abundance	Hemiedaphic springtail abundance	Eudaphic springtail abundance	Nematode Structure Index	Phytophagous nematode abundance	Carnivorous nematode abundance
Humus Index	1	0.00870282	-0.232771	0.227876	0.27398	0.0359977	0.358968	-0.459046	-0.0949157	-0.0150828	0.281788	0.261945	0.213693	0.159265	0.0172033	-0.39833	0.24588	-0.558172	0.128624	0.568501	-0.116136	0.0244101	0.505745	-0.217147	0.109397	-0.369115	-0.233908	0.397283	0.669713	0.0701658
Waterlogging	0.00870282	1	0.40321	-0.134225	-0.0967145	-0.22537	0.288735	-0.0159305	0.23991	0.451393	0.0925153	0.151165	0.165956	-0.129401	-0.221482	-0.160827	0.319205	0.0870504	-0.0946011	0.0428703	0.44478	0.133733	0.0481753	0.298528	0.067092	-0.0313989	-0.0197281	0.126518	0.121059	-0.147409
Soil depth	-0.232771	0.40321	1	-0.123425	-0.0337298	-0.349225	-0.178536	-0.104584	0.255612	-0.0965597	-0.311745	0.133366	-0.200604	-0.526576	-0.0190174	-0.120245	0.175695	0.362648	0.0566521	-0.280878	0.104354	0.0586119	-0.192397	0.41321	0.147175	0.121955	-0.0608405	0.126288	-0.134872	-0.199225
Organic Carbon	0.227876	-0.134225	-0.123425	1	0.934956	0.572295	-0.201707	-0.346922	-0.307499	0.0636738	-0.000304939	-0.135214	-0.201431	-0.217826	-0.118997	-0.352612	-0.498673	-0.0834843	0.113265	0.161129	-0.697353	-0.104303	0.111015	-0.0219428	0.0835026	-0.0426186	-0.268021	-0.256689	0.229672	-0.175054
Total Nitrogen	0.27398	-0.0967145	-0.0337298	0.934956	1	0.26344	-0.0834596	-0.516466	-0.444219	0.105725	0.0834726	0.0493839	-0.258004	-0.268844	-0.0457707	-0.393841	-0.504696	-0.0484744	0.162816	0.145233	-0.719519	-0.125234	0.087365	-0.0352313	0.0950327	-0.0431101	-0.328102	-0.120527	0.248975	-0.23132
C/N ratio	0.0359977	-0.22537	-0.349225	0.572295	0.26344	1	-0.257869	0.25346	0.186258	-0.11775	-0.0959753	-0.396426	0.0330607	0.0152074	-0.19944	-0.0282633	-0.436736	-0.119546	-0.124926	0.0201675	-0.434487	-0.0585017	0.175164	0.0569659	-0.121575	0.0447755	-0.0557468	-0.411625	-0.0332338	0.0316177
Water pH	0.358968	0.288735	-0.178536	-0.201707	-0.0834596	-0.257869	1	-0.236126	-0.253376	0.342387	0.483116	0.415844	-0.0681583	0.118239	-0.0499145	-0.0416043	0.213193	-0.0613554	0.0172848	0.107536	0.253596	0.270536	-0.063352	0.0275529	-0.00626412	-0.115909	-0.204306	0.309141	0.18838	-0.125294
Plant species richness	-0.459046	-0.0159305	-0.104584	-0.346922	-0.516466	0.25346	-0.236126	1	0.504822	-0.29211	-0.203434	-0.233186	0.321031	0.233977	-0.248479	0.40311	0.230274	-0.150208	-0.553498	-0.327581	0.203993	0.252477	-0.230224	-0.266845	-0.50796	-0.0480366	0.374434	-0.449896	-0.438808	0.0567244
Vegetation factor 1	-0.0949157	0.23991	0.255612	-0.307499	-0.444219	0.186258	-0.253376	0.504822	1	-0.42691	-0.125918	-0.0540741	0.601068	0.225499	-0.0228564	0.122556	0.321293	-0.0260897	-0.346536	0.0568038	0.434322	-0.154467	-0.0512855	0.121955	-0.242262	-0.0182494	-0.174912	-0.00399684	0.036727	0.238458
Vegetation factor 2	-0.0150828	0.451393	-0.0965597	0.0636738	0.105725	-0.11775	0.342387	-0.29211	-0.42691	1	0.304963	0.0398399	-0.434541	-0.384224	0.0561146	-0.240583	0.0770192	0.0289869	0.441225	0.147833	0.179775	-0.125551	0.186058	0.447405	0.398102	0.00302974	-0.314179	0.00473991	0.138153	-0.346946
Abu. mntd	0.281788	0.0925153	-0.311745	-0.000304939	0.0834726	-0.0959753	0.483116	-0.203434	-0.125918	0.304963	1	0.73061	0.0488171	0.103404	-0.101266	0.209097	-0.0359393	-0.276922	-0.00246899	-0.0476823	0.17922	0.195315	-0.20903	-0.033322	-0.0461621	0.0676232	-0.350536	0.106603	-0.0523422	0.260261
Abu. mpd	0.261945	0.151165	0.133366	-0.135214	0.0493839	-0.396426	0.415844	-0.233186	-0.0540741	0.0398399	0.73061	1	0.0582866	-0.033452	-0.207895	0.197159	-0.043727	-0.228794	-0.295443	-0.21713	0.160077	0.107737	-0.324652	-0.0860049	-0.286339	0.0524676	-0.34226	0.33828	-0.14422	0.214353
SLA diversity	0.213693	0.165956	-0.200604	-0.201431	-0.258004	0.0330607	-0.0681583	0.321031	0.601068	-0.434541	0.0488171	0.0582866	1	0.798648	-0.176239	0.116972	0.382059	-0.215343	-0.512645	0.382816	0.336642	0.184698	0.0770429	-0.55086	-0.312229	-0.193119	0.107435	0.250124	0.335339	0.471871
LDMC diversity	0.159265	-0.129401	-0.526576	-0.217826	-0.268844	0.0152074	0.118239	0.233977	0.225499	-0.384224	0.103404	-0.033452	0.798648	1	-0.148461	0.36049	0.105628	-0.314555	-0.411722	0.360888	0.232516	0.132153	-0.126047	-0.699769	-0.253477	-0.173756	0.212832	0.3229	0.273675	0.626363
Earthworm diversity	0.0172033	-0.221482	-0.0190174	-0.118997	-0.0457707	-0.19944	-0.0499145	-0.248479	-0.0228564	0.0561146	-0.101266	-0.207895	-0.176239	-0.148461	1	-0.308374	0.498412	0.130617	0.286143	0.141312	-0.118273	0.0946691	0.420894	0.203329	0.0840621	0.11936	-0.109678	0.0419785	0.107741	-0.200086
Nematode diversity	-0.39833	-0.160827	-0.120245	-0.352612	-0.393841	-0.0282633	-0.0416043	0.40311	0.122556	-0.240583	0.209097	0.197159	0.116972	0.36049	-0.308374	1	-0.350102	0.0843186	-0.445441	-0.398171	0.538391	-0.227169	-0.549338	-0.183332	-0.412128	0.616371	0.197429	0.268026	-0.508165	0.719954
Mite abundance	0.24588	0.319205	0.175695	-0.498673	-0.504696	-0.436736	0.213193	0.230274	0.321293	0.0770192	-0.0359393	-0.043727	0.382059	0.105628	0.498412	-0.350102	1	0.212866	-0.0320467	0.336731	0.357018	0.794467	0.524068	-0.20799	-0.0029957	-0.0222305	0.144425	0.140429	0.357276	-0.270235
Springtail abundance	-0.558172	0.0870504	0.362648	-0.0834843	-0.0484744	-0.119546	-0.0613554	-0.150208	-0.0260897	0.0289869	-0.276922	-0.228794	-0.215343	-0.314555	0.130617	0.0843186	0.212866	1	0.19864	-0.263112	0.499072	0.0753332	-0.00279273	0.31526	0.175991	0.818845	0.347074	-0.0301972	-0.278266	-0.222604
Earthworm abundance	0.128624	-0.0946011	0.0566521	0.113265	0.162816	-0.124926	0.0172848	-0.553498	-0.346536	0.441225	-0.00246899	-0.295443	-0.512645	-0.411722	0.286143	-0.445441	-0.0320467	0.19864	1	0.317569	-0.114098	-0.198907	0.283603	0.471353	0.926595	-0.126946	-0.244031	-0.0741214	0.348998	-0.284025
Nematode abundance	0.568501	0.0428703	-0.280878	0.161129	0.145233	0.0201675	0.107536	-0.327581	0.0568038	0.147833	-0.0476823	-0.21713	0.382816	0.360888	0.141312	-0.398171	0.336731	-0.263112	0.317569	1	0.0541683	-0.11035	0.658384	-0.137062	0.428421	-0.409504	-0.459102	0.375742	0.961831	0.177476
Actenid mite abundance	-0.116136	0.44478	0.104354	-0.697353	-0.719519	-0.434487	0.253596	0.203993	0.434322	0.179775	0.17922	0.160077	0.336642	0.232516	-0.118273	0.538391	0.357018	0.499072	-0.114098	0.0541683	1	-0.104213	0.0937651	0.274902	-0.101962	0.492164	0.26122	0.642959	-0.035358	0.354833
Oribatid mite abundance	0.0244101	0.133733	0.0586119	-0.104303	-0.125234	-0.0585017	0.270536	0.252477	-0.154467	-0.125551	0.195315	0.107737	0.184698	0.132153	0.0946691	-0.227169	0.794467	0.0753332	-0.198907	-0.11035	-0.104213	1	0.145928	-0.373306	-0.152377	-0.188597	0.353578	-0.248105	-0.108064	-0.276613
Gamasid mite abundance	0.505745	0.0481753	-0.192397	0.111015	0.087365	0.175164	-0.063352	-0.230224	-0.0512855	0.186058	-0.20903	-0.324652	0.0770429	-0.126047	0.420894	-0.549338	0.524068	-0.00279273	0.283603	0.658384	0.0937651	0.145928	1	0.17014	0.209399	-0.0673734	-0.0184274	0.127033	0.579004	-0.210682
Epigeic earthworm abundance	-0.217147	0.298528	0.41321	-0.0219428	-0.0352313	0.0569659	0.0275529	-0.266845	0.121955	0.447405	-0.033322	-0.0860049	-0.55086	-0.699769	0.203329	-0.183332	-0.20799	0.31526	0.471353	-0.137062	0.274902	-0.373306	0.17014	1	0.369303	0.19996	-0.278382	-0.00712855	-0.117002	-0.275961
Endogeic earthworm abundance	0.109397	0.067092	0.147175	0.0835026	0.0950327	-0.121575	-0.00626412	-0.50796	-0.242262	0.398102	-0.0461621	-0.286339	-0.312229	-0.253477	0.0840621	-0.412128	-0.0029957	0.175991	0.926595	0.428421	-0.101962	-0.152377	0.209399	0.369303	1	-0.225955	-0.302528	-0.0058342	0.465135	-0.143396
Hemiedaphic springtail abundance	-0.369115	-0.0313989	0.121955	-0.0426186	-0.0431101	0.0447755	-0.115909	-0.0480366	-0.0182494	0.00302974	0.0676232	0.0524676	-0.193119	-0.173756	0.11936	0.616371	-0.0222305	0.818845	-0.126946	-0.409504	0.492164	-0.188597	-0.0673734	0.19996	-0.225955	1	0.19825	0.225899	-0.487957	0.383372
Eudaphic springtail abundance	-0.233908	-0.0197281	-0.0608405	-0.268021	-0.328102	-0.0557468	-0.204306	0.374434	-0.174912	-0.314179	-0.350536	-0.34226	0.107435	0.212832	-0.109678	0.197429	0.144425	0.347074	-0.244031	-0.459102	0.26122	0.353578	-0.0184274	-0.278382	-0.302528	0.19825	1	-0.0931005	-0.479145	-0.076756
Nematode Structure Index	0.397283	0.126518	0.126288	-0.256689	-0.120527	-0.411625	0.309141	-0.449896	-0.00399684	0.00473991	0.106603	0.33828	0.250124	0.3229	0.0419785	0.268026	0.140429	-0.0301972	-0.0741214	0.375742	0.642959	-0.248105	0.127033	-0.00712855	-0.0058342	0.225899	-0.0931005	1	0.399041	0.532352
Phytophagous nematode abundance	0.669713	0.121059	-0.134872	0.229672	0.248975	-0.0332338	0.18838	-0.438808	0.036727	0.138153	-0.0523422	-0.14422	0.335339	0.273675	0.107741	-0.508165	0.357276	-0.278266	0.348998	0.961831	-0.035358	-0.108064	0.579004	-0.117002	0.465135	-0.487957	-0.479145	0.399041	1	0.0683148
Carnivorous nematode abundance	0.0701658	-0.147409	-0.199225	-0.175054	-0.23132	0.0316177	-0.125294	0.0567244	0.238458	-0.346946	0.260261	0.214353	0.471871	0.626363	-0.200086	0.719954	-0.270235	-0.222604	-0.284025	0.177476	0.354833	-0.276613	-0.210682	-0.275961	-0.143396	0.383372	-0.076756	0.532352	0.0683148	1
P-value:
	Humus Index	Waterlogging	Soil depth	Organic Carbon	Total Nitrogen	C/N ratio	Water pH	Plant species richness	Vegetation factor 1	Vegetation factor 2	Abu. mntd	Abu. mpd	SLA diversity	LDMC diversity	Earthworm diversity	Nematode diversity	Mite abundance	Springtail abundance	Earthworm abundance	Nematode abundance	Actenid mite abundance	Oribatid mite abundance	Gamasid mite abundance	Epigeic earthworm abundance	Endogeic earthworm abundance	Hemiedaphic springtail abundance	Eudaphic springtail abundance	Nematode Structure Index	Phytophagous nematode abundance	Carnivorous nematode abundance
Humus Index	NA	0.97266	0.352618	0.363119	0.271258	0.887233	0.14349	0.0553296	0.717084	0.954184	0.25728	0.293704	0.394528	0.527881	0.945983	0.11328	0.441103	0.0305866	0.610997	0.0138263	0.705562	0.933987	0.0544364	0.386747	0.66566	0.194017	0.420898	0.102567	0.00236249	0.782043
Waterlogging	0.97266	NA	0.0869366	0.583799	0.693674	0.35357	0.23058	0.94839	0.337617	0.0600628	0.706399	0.536742	0.497132	0.597512	0.362155	0.523789	0.311855	0.757716	0.700068	0.861661	0.127788	0.648542	0.864623	0.214434	0.78493	0.915142	0.94663	0.605769	0.621531	0.547023
Soil depth	0.352618	0.0869366	NA	0.614679	0.890966	0.142784	0.464598	0.67004	0.305954	0.703092	0.193848	0.586232	0.41024	0.0205449	0.938406	0.634599	0.584934	0.18403	0.817812	0.244084	0.734407	0.84224	0.492104	0.0786744	0.547669	0.677904	0.836314	0.60643	0.581973	0.413532
Organic Carbon	0.363119	0.583799	0.614679	NA	4.52147e-09	0.0104502	0.407619	0.145618	0.214496	0.80181	0.999011	0.581006	0.408274	0.370334	0.627525	0.151233	0.0988919	0.767384	0.644308	0.5099	0.00805859	0.722702	0.693669	0.928952	0.733959	0.884979	0.35421	0.288768	0.34421	0.473495
Total Nitrogen	0.271258	0.693674	0.890966	4.52147e-09	NA	0.275825	0.734092	0.0235771	0.0647688	0.676295	0.734052	0.84088	0.286218	0.265728	0.852396	0.105853	0.0942439	0.863789	0.505421	0.553021	0.0055615	0.669684	0.756864	0.886142	0.698761	0.88366	0.252107	0.623076	0.304006	0.340662
C/N ratio	0.887233	0.35357	0.142784	0.0104502	0.275825	NA	0.286479	0.295089	0.459295	0.641696	0.695908	0.0928928	0.893117	0.95073	0.413019	0.91136	0.155737	0.671302	0.610348	0.934688	0.137917	0.842534	0.532359	0.816819	0.620033	0.879195	0.84987	0.0799436	0.892561	0.897759
Water pH	0.14349	0.23058	0.464598	0.407619	0.734092	0.286479	NA	0.330438	0.310349	0.164285	0.0361394	0.0765981	0.78159	0.629736	0.839192	0.869802	0.505867	0.82804	0.944009	0.661246	0.403144	0.349537	0.822524	0.910849	0.979695	0.693144	0.483541	0.197795	0.439914	0.609288
Plant species richness	0.0553296	0.94839	0.67004	0.145618	0.0235771	0.295089	0.330438	NA	0.0326222	0.239507	0.403529	0.336671	0.180199	0.334989	0.305001	0.0971716	0.471512	0.593112	0.0139533	0.170972	0.503826	0.38384	0.409103	0.269436	0.0263917	0.870462	0.187173	0.0532703	0.0601773	0.817583
Vegetation factor 1	0.717084	0.337617	0.305954	0.214496	0.0647688	0.459295	0.310349	0.0326222	NA	0.0874432	0.618581	0.831248	0.00833291	0.368282	0.928271	0.63936	0.335331	0.929454	0.1589	0.822853	0.158299	0.614358	0.861775	0.629754	0.332758	0.952814	0.56763	0.987442	0.884963	0.340638
Vegetation factor 2	0.954184	0.0600628	0.703092	0.80181	0.676295	0.641696	0.164285	0.239507	0.0874432	NA	0.218496	0.875282	0.0715441	0.115434	0.824971	0.35229	0.811952	0.921641	0.0668111	0.558275	0.576103	0.682765	0.524218	0.0626461	0.101796	0.992162	0.295827	0.985108	0.584593	0.158374
Abu. mntd	0.25728	0.706399	0.193848	0.999011	0.734052	0.695908	0.0361394	0.403529	0.618581	0.218496	NA	0.000381369	0.842685	0.673566	0.67997	0.405015	0.911708	0.317703	0.991996	0.8463	0.557974	0.503395	0.454667	0.892277	0.851147	0.818329	0.219162	0.664021	0.831475	0.281875
Abu. mpd	0.293704	0.536742	0.586232	0.581006	0.84088	0.0928928	0.0765981	0.336671	0.831248	0.875282	0.000381369	NA	0.812643	0.891859	0.393072	0.432943	0.892665	0.412099	0.219438	0.371903	0.601391	0.713916	0.237758	0.726274	0.234645	0.858618	0.230985	0.156602	0.555824	0.3782
SLA diversity	0.394528	0.497132	0.41024	0.408274	0.286218	0.893117	0.78159	0.180199	0.00833291	0.0715441	0.842685	0.812643	NA	4.13471e-05	0.470458	0.643913	0.220352	0.440839	0.0248106	0.105729	0.260714	0.527307	0.784927	0.0145123	0.193121	0.5083	0.714687	0.301706	0.160466	0.0413755
LDMC diversity	0.527881	0.597512	0.0205449	0.370334	0.265728	0.95073	0.629736	0.334989	0.368282	0.115434	0.673566	0.891859	4.13471e-05	NA	0.544135	0.141676	0.743884	0.253512	0.0798653	0.129021	0.444602	0.652455	0.654428	0.000852407	0.295055	0.552465	0.465065	0.177534	0.2569	0.00411333
Earthworm diversity	0.945983	0.362155	0.938406	0.627525	0.852396	0.413019	0.839192	0.305001	0.928271	0.824971	0.67997	0.393072	0.470458	0.544135	NA	0.213127	0.0990965	0.642657	0.23498	0.563902	0.700367	0.747515	0.118215	0.403776	0.732239	0.684431	0.708967	0.864513	0.660638	0.411477
Nematode diversity	0.11328	0.523789	0.634599	0.151233	0.105853	0.91136	0.869802	0.0971716	0.63936	0.35229	0.405015	0.432943	0.643913	0.141676	0.213127	NA	0.291198	0.774429	0.0639483	0.101732	0.0709385	0.455437	0.0418775	0.466503	0.0892284	0.0248687	0.517938	0.282226	0.0313036	0.000754186
Mite abundance	0.441103	0.311855	0.584934	0.0988919	0.0942439	0.155737	0.505867	0.471512	0.335331	0.811952	0.911708	0.892665	0.220352	0.743884	0.0990965	0.291198	NA	0.506535	0.921243	0.284499	0.311185	0.00202204	0.0802968	0.516548	0.992628	0.948273	0.671803	0.663339	0.254236	0.395612
Springtail abundance	0.0305866	0.757716	0.18403	0.767384	0.863789	0.671302	0.82804	0.593112	0.929454	0.921641	0.317703	0.412099	0.440839	0.253512	0.642657	0.774429	0.506535	NA	0.477885	0.343401	0.0825242	0.797986	0.992119	0.252391	0.530393	0.000341154	0.224061	0.914924	0.315262	0.425202
Earthworm abundance	0.610997	0.700068	0.817812	0.644308	0.505421	0.610348	0.944009	0.0139533	0.1589	0.0668111	0.991996	0.219438	0.0248106	0.0798653	0.23498	0.0639483	0.921243	0.477885	NA	0.18521	0.710524	0.495419	0.305681	0.0416299	1.22779e-08	0.665407	0.400475	0.762981	0.143063	0.238617
Nematode abundance	0.0138263	0.861661	0.244084	0.5099	0.553021	0.934688	0.661246	0.170972	0.822853	0.558275	0.8463	0.371903	0.105729	0.129021	0.563902	0.101732	0.284499	0.343401	0.18521	NA	0.860487	0.707255	0.00761521	0.575798	0.0672396	0.145932	0.0986657	0.112883	5.34035e-11	0.467299
Actenid mite abundance	0.705562	0.127788	0.734407	0.00805859	0.0055615	0.137917	0.403144	0.503826	0.158299	0.576103	0.557974	0.601391	0.260714	0.444602	0.700367	0.0709385	0.311185	0.0825242	0.710524	0.860487	NA	0.747217	0.760609	0.363355	0.740304	0.104085	0.388657	0.0177686	0.908704	0.234177
Oribatid mite abundance	0.933987	0.648542	0.84224	0.722702	0.669684	0.842534	0.349537	0.38384	0.614358	0.682765	0.503395	0.713916	0.527307	0.652455	0.747515	0.455437	0.00202204	0.797986	0.495419	0.707255	0.747217	NA	0.618637	0.188611	0.603035	0.537197	0.235953	0.392406	0.713082	0.338388
Gamasid mite abundance	0.0544364	0.864623	0.492104	0.693669	0.756864	0.532359	0.822524	0.409103	0.861775	0.524218	0.454667	0.237758	0.784927	0.654428	0.118215	0.0418775	0.0802968	0.992119	0.305681	0.00761521	0.760609	0.618637	NA	0.544363	0.453855	0.81899	0.950145	0.651881	0.0237173	0.45103
Epigeic earthworm abundance	0.386747	0.214434	0.0786744	0.928952	0.886142	0.816819	0.910849	0.269436	0.629754	0.0626461	0.892277	0.726274	0.0145123	0.000852407	0.403776	0.466503	0.516548	0.252391	0.0416299	0.575798	0.363355	0.188611	0.544363	NA	0.119691	0.493093	0.335181	0.976894	0.633348	0.252789
Endogeic earthworm abundance	0.66566	0.78493	0.547669	0.733959	0.698761	0.620033	0.979695	0.0263917	0.332758	0.101796	0.851147	0.234645	0.193121	0.295055	0.732239	0.0892284	0.992628	0.530393	1.22779e-08	0.0672396	0.740304	0.603035	0.453855	0.119691	NA	0.437307	0.293115	0.981089	0.0447801	0.558107
Hemiedaphic springtail abundance	0.194017	0.915142	0.677904	0.884979	0.88366	0.879195	0.693144	0.870462	0.952814	0.992162	0.818329	0.858618	0.5083	0.552465	0.684431	0.0248687	0.948273	0.000341154	0.665407	0.145932	0.104085	0.537197	0.81899	0.493093	0.437307	NA	0.516163	0.437423	0.0767059	0.176024
Eudaphic springtail abundance	0.420898	0.94663	0.836314	0.35421	0.252107	0.84987	0.483541	0.187173	0.56763	0.295827	0.219162	0.230985	0.714687	0.465065	0.708967	0.517938	0.671803	0.224061	0.400475	0.0986657	0.388657	0.235953	0.950145	0.335181	0.293115	0.516163	NA	0.751577	0.0830048	0.794245
Nematode Structure Index	0.102567	0.605769	0.60643	0.288768	0.623076	0.0799436	0.197795	0.0532703	0.987442	0.985108	0.664021	0.156602	0.301706	0.177534	0.864513	0.282226	0.663339	0.914924	0.762981	0.112883	0.0177686	0.392406	0.651881	0.976894	0.981089	0.437423	0.751577	NA	0.0905624	0.0189565
Phytophagous nematode abundance	0.00236249	0.621531	0.581973	0.34421	0.304006	0.892561	0.439914	0.0601773	0.884963	0.584593	0.831475	0.555824	0.160466	0.2569	0.660638	0.0313036	0.254236	0.315262	0.143063	5.34035e-11	0.908704	0.713082	0.0237173	0.633348	0.0447801	0.0767059	0.0830048	0.0905624	NA	0.7811
Carnivorous nematode abundance	0.782043	0.547023	0.413532	0.473495	0.340662	0.897759	0.609288	0.817583	0.340638	0.158374	0.281875	0.3782	0.0413755	0.00411333	0.411477	0.000754186	0.395612	0.425202	0.238617	0.467299	0.234177	0.338388	0.45103	0.252789	0.558107	0.176024	0.794245	0.0189565	0.7811	NA
Number of sites (N)
	Humus Index	Waterlogging	Soil depth	Organic Carbon	Total Nitrogen	C/N ratio	Water pH	Plant species richness	Vegetation factor 1	Vegetation factor 2	Abu. mntd	Abu. mpd	SLA diversity	LDMC diversity	Earthworm diversity	Nematode diversity	Mite abundance	Springtail abundance	Earthworm abundance	Nematode abundance	Actenid mite abundance	Oribatid mite abundance	Gamasid mite abundance	Epigeic earthworm abundance	Endogeic earthworm abundance	Hemiedaphic springtail abundance	Eudaphic springtail abundance	Nematode Structure Index	Phytophagous nematode abundance	Carnivorous nematode abundance
Humus Index	18	18	18	18	18	18	18	18	17	17	18	18	18	18	18	17	12	15	18	18	13	14	15	18	18	14	14	18	18	18
Waterlogging	18	19	19	19	19	19	19	19	18	18	19	19	19	19	19	18	12	15	19	19	13	14	15	19	19	14	14	19	19	19
Soil depth	18	19	19	19	19	19	19	19	18	18	19	19	19	19	19	18	12	15	19	19	13	14	15	19	19	14	14	19	19	19
Organic Carbon	18	19	19	19	19	19	19	19	18	18	19	19	19	19	19	18	12	15	19	19	13	14	15	19	19	14	14	19	19	19
Total Nitrogen	18	19	19	19	19	19	19	19	18	18	19	19	19	19	19	18	12	15	19	19	13	14	15	19	19	14	14	19	19	19
C/N ratio	18	19	19	19	19	19	19	19	18	18	19	19	19	19	19	18	12	15	19	19	13	14	15	19	19	14	14	19	19	19
Water pH	18	19	19	19	19	19	19	19	18	18	19	19	19	19	19	18	12	15	19	19	13	14	15	19	19	14	14	19	19	19
Plant species richness	18	19	19	19	19	19	19	19	18	18	19	19	19	19	19	18	12	15	19	19	13	14	15	19	19	14	14	19	19	19
Vegetation factor 1	17	18	18	18	18	18	18	18	18	17	18	18	18	18	18	17	11	14	18	18	12	13	14	18	18	13	13	18	18	18
Vegetation factor 2	17	18	18	18	18	18	18	18	17	18	18	18	18	18	18	17	12	14	18	18	12	13	14	18	18	13	13	18	18	18
Abu. mntd	18	19	19	19	19	19	19	19	18	18	19	19	19	19	19	18	12	15	19	19	13	14	15	19	19	14	14	19	19	19
Abu. mpd	18	19	19	19	19	19	19	19	18	18	19	19	19	19	19	18	12	15	19	19	13	14	15	19	19	14	14	19	19	19
SLA diversity	18	19	19	19	19	19	19	19	18	18	19	19	19	19	19	18	12	15	19	19	13	14	15	19	19	14	14	19	19	19
LDMC diversity	18	19	19	19	19	19	19	19	18	18	19	19	19	19	19	18	12	15	19	19	13	14	15	19	19	14	14	19	19	19
Earthworm diversity	18	19	19	19	19	19	19	19	18	18	19	19	19	19	19	18	12	15	19	19	13	14	15	19	19	14	14	19	19	19
Nematode diversity	17	18	18	18	18	18	18	18	17	17	18	18	18	18	18	18	11	14	18	18	12	13	14	18	18	13	13	18	18	18
Mite abundance	12	12	12	12	12	12	12	12	11	12	12	12	12	12	12	11	12	12	12	12	10	12	12	12	12	11	11	12	12	12
Springtail abundance	15	15	15	15	15	15	15	15	14	14	15	15	15	15	15	14	12	15	15	15	13	14	15	15	15	14	14	15	15	15
Earthworm abundance	18	19	19	19	19	19	19	19	18	18	19	19	19	19	19	18	12	15	19	19	13	14	15	19	19	14	14	19	19	19
Nematode abundance	18	19	19	19	19	19	19	19	18	18	19	19	19	19	19	18	12	15	19	19	13	14	15	19	19	14	14	19	19	19
Actenid mite abundance	13	13	13	13	13	13	13	13	12	12	13	13	13	13	13	12	10	13	13	13	13	12	13	13	13	12	13	13	13	13
Oribatid mite abundance	14	14	14	14	14	14	14	14	13	13	14	14	14	14	14	13	12	14	14	14	12	14	14	14	14	13	13	14	14	14
Gamasid mite abundance	15	15	15	15	15	15	15	15	14	14	15	15	15	15	15	14	12	15	15	15	13	14	15	15	15	14	14	15	15	15
Epigeic earthworm abundance	18	19	19	19	19	19	19	19	18	18	19	19	19	19	19	18	12	15	19	19	13	14	15	19	19	14	14	19	19	19
Endogeic earthworm abundance	18	19	19	19	19	19	19	19	18	18	19	19	19	19	19	18	12	15	19	19	13	14	15	19	19	14	14	19	19	19
Hemiedaphic springtail abundance	14	14	14	14	14	14	14	14	13	13	14	14	14	14	14	13	11	14	14	14	12	13	14	14	14	14	13	14	14	14
Eudaphic springtail abundance	14	14	14	14	14	14	14	14	13	13	14	14	14	14	14	13	11	14	14	14	13	13	14	14	14	13	14	14	14	14
Nematode Structure Index	18	19	19	19	19	19	19	19	18	18	19	19	19	19	19	18	12	15	19	19	13	14	15	19	19	14	14	19	19	19
Phytophagous nematode abundance	18	19	19	19	19	19	19	19	18	18	19	19	19	19	19	18	12	15	19	19	13	14	15	19	19	14	14	19	19	19
Carnivorous nematode abundance	18	19	19	19	19	19	19	19	18	18	19	19	19	19	19	18	12	15	19	19	13	14	15	19	19	14	14	19	19	19
